# Supplementary material for: Synthesis and Biological Evaluation of Cassane Diterpene (5α)-Vuacapane-8(14), 9(11)-Diene and of Some Related Compounds
Source: Molecules. 2022 Sep 4;27(17):5705. doi: 10.3390/molecules27175705 (PMC9458217; doi:10.3390/molecules27175705)
Supplement: Supplementary file 1 [file molecules-27-05705-s001.zip]

Archive with 1 entries (1 files):
- molecules-1869811-supplementary.pdf
